# Supplementary material for: HIF-1 inhibition reverses opacity in a rat model of galactose-induced cataract
Source: PLoS One. 2024 Feb 28;19(2):e0299145. doi: 10.1371/journal.pone.0299145 (PMC10901314; doi:10.1371/journal.pone.0299145)
Supplement: S1 Dataset — The ten columns on the right of Gene name show the signal value (log2) in each sample. Average indicates the mean value of replicate samples. The column for Control vs Galactose indicates the number of fold increase in expression from Control to Galactose. The column of Galactose vs. 2ME2 shows the number of fold decrease in expression from Galactose to 2ME2. (XLSX) [file pone.0299145.s007.xlsx]

## Sheet: Sheet1
	Signal value										Fold change
Gene	Control_Day4	Control_Day6	Galactose-1	Galactose-2	Galactose-3	2ME2	2ME2-2	Control_Average	Galactose_Average	2ME2_Average	Control vs Galactose	Galacose vs 2ME2
Acta1	4.33583	4.08034	5.94526	6.42202	7.79856	4.83405	4.54869	4.20808	6.72195	4.69137	5.71147	4.08568
Acta2	4.80572	5.34318	6.103	7.16912	7.8487	6.34311	5.55527	5.07445	7.04027	5.94919	3.90635	2.13034
Aprt	6.39414	3.90858	6.29896	6.47321	6.98568	6.04814	4.85492	5.15136	6.58595	5.45153	2.70305	2.1953
Arrdc3	4.96536	3.80282	8.15847	8.59109	8.43232	7.49123	7.65258	4.38409	8.39396	7.57191	16.1098	1.76792
Atp5d	9.17884	6.31912	8.73361	9.09274	9.03494	8.86455	6.71687	7.74898	8.95377	7.79071	2.30503	2.23931
Bex4	4.99196	3.44176	6.55215	5.7195	6.23476	5.42221	4.32046	4.21686	6.1688	4.87134	3.86896	2.45797
Blvrb	4.74177	4.15563	5.84416	5.97307	5.1701	4.87275	3.96398	4.4487	5.66244	4.41836	2.31939	2.36867
Bola3	9.18193	6.56627	9.25049	9.18193	9.11918	9.49278	7.01019	7.8741	9.18387	8.25149	2.47901	1.90843
Bsg	8.56094	6.8864	8.40252	9.06121	9.49492	7.82653	7.39636	7.72367	8.98622	7.61145	2.39918	2.59326
Car14	5.96419	3.01176	4.43157	6.75172	5.69602	4.44115	3.40329	4.48798	5.62644	3.92222	2.20146	3.25852
Cbr1	9.00735	6.43647	8.31991	8.8846	8.99168	8.60135	6.43577	7.72191	8.73207	7.51856	2.01412	2.31901
Ccng2	5.1047	4.43485	5.7248	5.55603	6.03548	4.72109	4.83477	4.76977	5.7721	4.77793	2.00323	1.99194
Cd151	6.6273	5.80428	7.93002	8.79024	8.97198	7.93002	7.93002	6.21579	8.56408	7.93002	5.09221	1.55192
Chchd1	6.62405	4.42951	7.43413	6.42664	6.42664	6.40926	5.03962	5.52678	6.76247	5.72444	2.35494	2.05342
Chchd10	7.23998	5.59946	7.69993	7.57436	7.50844	6.83294	5.6558	6.41972	7.59424	6.24437	2.25718	2.5489
Chchd5	5.04484	3.53747	5.65816	5.92279	5.77591	5.68111	3.92292	4.29115	5.78562	4.80202	2.81761	1.9774
Chmp2a	7.99003	5.74484	8.43738	8.26401	8.16389	8.33014	6.81896	6.86744	8.28843	7.57455	2.67769	1.6402
Cnpy2	7.31993	5.35833	7.52863	7.51691	7.47429	7.42536	6.1772	6.33913	7.50661	6.80128	2.24619	1.63052
Coa3	7.06936	4.66351	7.91042	7.27197	7.23315	7.58406	5.91408	5.86643	7.47185	6.74907	3.04283	1.65036
Cox5b	8.09801	5.62798	8.30923	7.88318	7.93123	7.65768	6.42385	6.863	8.04121	7.04077	2.26296	2.00061
Cox6a1	10.4678	7.9336	10.7161	10.8078	10.7049	10.6455	8.91055	9.20069	10.7429	9.77803	2.91245	1.95191
Cox7a2	8.87852	6.94961	9.47243	8.79431	9.02051	8.71785	7.62407	7.91407	9.09575	8.17096	2.26842	1.89841
Cox8a	8.89572	6.72537	9.31945	9.25308	9.37804	8.72932	7.20656	7.81055	9.31686	7.96794	2.84083	2.54721
Cript	6.19903	3.90101	6.49703	6.86059	6.49678	7.05819	4.86336	5.05002	6.61813	5.96078	2.96516	1.57719
Cryz	4.03747	3.91322	4.5204	5.43635	5.25418	4.5682	4.33845	3.97534	5.07031	4.45333	2.13609	1.53367
Cst3	9.79598	7.31973	9.82132	9.77378	9.61076	9.64917	7.98265	8.55786	9.73529	8.81591	2.26173	1.8913
Cstb	6.88558	5.16783	8.29031	7.37026	7.27367	7.46707	5.83281	6.02671	7.64475	6.64994	3.06957	1.99281
Ctsh	6.77342	4.29399	6.40183	7.08838	7.04108	6.77209	5.43443	5.5337	6.84377	6.10326	2.47952	1.67076
Cuta	7.53006	5.16307	7.32975	7.54775	7.39863	7.32975	5.77317	6.34657	7.42537	6.55146	2.11229	1.83263
Cyb5a	4.92629	3.24644	5.36597	4.96165	5.05779	5.14192	3.66328	4.08637	5.12847	4.4026	2.05923	1.6539
Dad1	11.1584	7.96357	10.7764	11.1472	11.0817	11.4377	9.26739	9.561	11.0018	10.3525	2.71464	1.56835
Dctn3	7.55623	4.66506	7.33009	7.4869	7.18686	7.42843	5.30285	6.11065	7.33462	6.36564	2.33589	1.95745
Ddit3	9.02507	6.92254	9.86286	9.0422	9.77299	9.21324	8.00613	7.9738	9.55935	8.60969	3.00121	1.93142
Ddt	7.6656	5.3542	7.49673	7.6479	7.56665	7.10127	5.61326	6.5099	7.57043	6.35727	2.0857	2.31845
Dynlrb1	10.4995	7.85938	10.2037	10.2098	10.1524	10.202	8.67676	9.17943	10.1886	9.43939	2.01279	1.6809
Eif3m	9.24925	7.05689	9.46172	9.81361	9.56256	10.1188	7.51974	8.15307	9.61263	8.81928	2.75025	1.73309
Esd	7.61537	5.5989	7.95627	7.6307	7.65818	8.23109	5.88429	6.60714	7.74838	7.05769	2.20572	1.61406
Fam174a	4.83762	4.03684	6.09195	5.25086	5.15065	5.62189	3.97042	4.43723	5.49782	4.79616	2.08578	1.62638
Fth1	10.4743	9.24337	10.9439	11.0488	10.9162	10.7139	9.9738	9.85884	10.9696	10.3438	2.15965	1.54308
Fxn	7.77822	4.76001	7.7623	7.30305	7.31764	7.26835	5.68111	6.26911	7.461	6.47473	2.28451	1.98105
Glo1	8.5964	6.81124	8.60719	8.87304	8.82105	8.6354	7.13919	7.70382	8.76709	7.88729	2.08967	1.84012
Gpi	9.05224	7.56141	8.92096	9.85652	9.97547	9.00717	8.74612	8.30683	9.58432	8.87664	2.42417	1.63317
Gpx1	6.66959	4.59475	7.57654	7.40636	7.20186	6.3262	4.73917	5.63217	7.39492	5.53269	3.39344	3.6357
Gtf2h4	3.15537	3.72334	4.46343	5.2418	5.28299	4.42754	4.32525	3.43935	4.99608	4.37639	2.94185	1.53654
Gtf2h5	6.51925	5.08735	7.12082	6.80318	6.90475	6.67072	5.80055	5.8033	6.94292	6.23563	2.20323	1.63273
Hcfc1r1	8.51732	6.33139	8.63331	8.73555	8.66577	8.6092	7.0658	7.42436	8.67821	7.8375	2.38478	1.79093
Hebp2	4.12524	3.31051	5.55196	5.3704	5.31635	4.78004	4.02705	3.71787	5.4129	4.40355	3.23784	2.01301
Hist3h2a	5.97451	4.99179	7.69067	8.40177	8.10804	7.24132	6.86379	5.48315	8.06683	7.05255	5.99465	2.01989
Hmgn2	7.32342	6.5008	9.1063	9.04844	8.70851	8.60663	7.33171	6.91211	8.95442	7.96917	4.11904	1.97966
Hsbp1	7.39714	5.19659	7.53016	8.06726	7.66144	7.60326	6.08403	6.29687	7.75295	6.84364	2.74363	1.87815
Iah1	7.25071	4.87526	7.79704	7.58694	7.49783	7.30657	5.81591	6.06298	7.62727	6.56124	2.95731	2.09367
Ifi27	6.76293	4.16885	7.61609	6.76831	6.7609	6.7609	5.06528	5.46589	7.04843	5.91309	2.99497	2.19671
Imp3	5.83734	3.88468	7.0472	7.436	7.27859	7.35184	4.83234	4.86101	7.25393	6.09209	5.25218	2.23742
Iscu	6.36796	4.50008	6.49553	6.4957	6.39243	6.5274	4.85619	5.43402	6.46122	5.69179	2.03807	1.7046
Itm2b	8.4314	6.65416	8.30649	8.8439	8.76317	8.30649	7.19357	7.54278	8.63785	7.75003	2.13623	1.85038
Lamtor1	7.34291	6.14035	7.52317	8.03043	7.86814	7.62915	6.50628	6.74163	7.80725	7.06772	2.09307	1.66963
Lamtor5	5.79521	4.32093	6.43434	5.83774	6.10507	5.94575	4.90012	5.05807	6.12572	5.42293	2.09601	1.62764
LOC100359563	9.76302	6.92167	10.0298	8.95438	9.18483	8.70609	7.46584	8.34234	9.38967	8.08596	2.06669	2.46862
LOC100359616	10.2119	8.56332	11.1469	10.8425	10.8379	10.6543	8.10276	9.38763	10.9425	9.37852	2.93798	2.9566
LOC100361060	8.86741	6.30135	9.12544	8.73218	8.73258	8.84615	6.37906	7.58438	8.8634	7.61261	2.42674	2.37972
LOC100361079	10.5242	8.59459	10.9862	10.7249	10.7772	10.6685	8.50834	9.55939	10.8295	9.58842	2.41172	2.36367
LOC100361103	9.29004	6.77888	9.32872	9.00288	8.9314	9.059	6.48302	8.03446	9.08767	7.77101	2.07513	2.49088
LOC100361644	10.959	9.76123	11.8103	11.7454	11.686	11.6283	9.32435	10.3601	11.7472	10.4763	2.61557	2.4131
LOC100361854	9.01289	6.32283	9.18498	8.87345	8.83865	8.40946	6.7143	7.66786	8.96569	7.56188	2.4586	2.646
LOC100361879	9.96696	7.27685	9.84328	9.5258	9.50131	9.50131	7.1852	8.6219	9.62347	8.34326	2.00217	2.42874
LOC100362685	8.22415	4.54209	8.71992	7.33761	7.16129	7.76364	5.31896	6.38312	7.73961	6.5413	2.56061	2.2947
LOC100362987	8.11794	5.58022	8.63774	7.63395	7.70948	7.70948	6.27071	6.84908	7.99372	6.9901	2.21091	2.00503
LOC100363408	7.56696	5.58756	8.0048	7.51976	7.26842	7.2229	6.04799	6.57726	7.59766	6.63545	2.02848	1.94829
LOC100364191	8.78237	7.59187	9.71072	9.40015	9.41705	8.32724	7.91967	8.18712	9.50931	8.12345	2.50045	2.61327
LOC100910017	8.79692	4.62386	8.90192	7.71829	7.71829	8.06245	5.59845	6.71039	8.11284	6.83045	2.6435	2.43241
LOC100910714	9.06666	6.52637	9.36096	8.86338	8.77424	8.95207	6.54351	7.79651	8.99953	7.74779	2.3022	2.38128
LOC100912557	9.4102	6.50654	9.67463	9.11603	8.98375	9.60847	6.59084	7.95837	9.25814	8.09965	2.4619	2.23223
LOC102546376	4.29882	3.34828	5.05028	6.25174	4.31517	4.50381	4.06286	3.82355	5.20573	4.28334	2.60662	1.89525
LOC102547212	4.04633	3.17541	4.72402	5.59453	3.88539	4.0571	3.86657	3.61087	4.73465	3.96184	2.17917	1.70859
LOC102549465	4.34952	3.16351	5.09652	6.23036	4.09309	4.34218	3.98409	3.75652	5.13999	4.16313	2.60896	1.96817
LOC102550734	11.4843	8.86339	11.6382	11.2517	11.2011	11.6198	9.5325	10.1738	11.3637	10.5761	2.28123	1.7261
LOC102554302	6.18473	4.1585	6.4179	7.17107	7.508	7.04776	5.00528	5.17162	7.03232	6.02652	3.63186	2.00806
LOC102557499	4.5271	3.49345	5.4276	6.41327	4.07024	4.60399	4.26677	4.01028	5.3037	4.43538	2.4511	1.82554
LOC680700	8.25512	6.23065	8.70788	8.23525	8.32193	8.17857	6.70325	7.24289	8.42169	7.44091	2.26388	1.97353
LOC687029	6.94114	5.15826	8.04515	7.03555	7.1601	7.03555	5.73398	6.0497	7.4136	6.38477	2.5738	2.04037
LOC688963	5.8618	3.11201	6.63849	5.77771	5.4815	6.27198	3.58354	4.48691	5.9659	4.92776	2.78755	2.05358
LOC691736	9.27785	6.86579	9.77906	9.19761	9.0139	9.85873	7.28381	8.07182	9.33019	8.57127	2.39225	1.69222
Lsm7	6.60568	4.36605	6.92631	6.27521	6.35526	6.83858	4.90896	5.48587	6.51893	5.87377	2.04636	1.56391
Mdk	6.76474	5.10561	7.22164	8.4219	8.43729	7.54173	6.19682	5.93517	8.02695	6.86927	4.26271	2.23097
Mea1	9.56582	6.88332	9.17778	9.33192	9.34435	8.912	7.58393	8.22457	9.28468	8.24797	2.08509	2.05156
Med31	6.34876	4.63446	7.21484	6.34876	6.34876	7.05707	4.72221	5.49161	6.63746	5.88964	2.21276	1.67925
Mef2bnb	5.53911	3.92699	6.48102	6.4226	6.04216	6.34465	4.27745	4.73305	6.31526	5.31105	2.99427	2.00584
Mrpl17	7.1878	5.70032	7.91458	7.80823	7.80897	7.77858	6.24366	6.44406	7.84393	7.01112	2.63878	1.78115
Mrpl34	7.5063	5.17887	7.29187	7.48224	7.37771	7.6299	5.22758	6.34258	7.38394	6.42874	2.05817	1.93885
Mrpl53	8.29048	6.10465	8.77273	8.38159	8.36063	8.4585	6.71805	7.19756	8.50498	7.58827	2.47498	1.8878
Mrpl54	8.78964	6.69935	8.91224	8.70781	8.68908	8.75376	6.71458	7.74449	8.76971	7.73417	2.03527	2.04988
Mrps16	5.03358	3.60755	5.57912	5.29318	5.35296	4.87623	4.63648	4.32057	5.40842	4.75635	2.12557	1.57142
Mrps18c	6.22243	3.63028	6.93764	6.03999	6.03999	6.07631	4.7812	4.92636	6.3392	5.42875	2.66262	1.87963
Mrps24	6.91913	4.72185	7.15095	6.74028	6.8297	6.74028	5.51071	5.82049	6.90698	6.12549	2.12357	1.7189
Myeov2	9.91463	6.44979	9.48858	9.11416	9.19022	9.73108	6.49899	8.18221	9.26432	8.11503	2.11713	2.21804
Naa38	7.79159	5.19317	8.1092	7.47397	7.45257	7.78142	5.4786	6.49238	7.67858	6.63001	2.27553	2.06848
Ndufa11	7.81803	5.65192	8.11902	7.8061	7.79939	7.81444	6.31349	6.73498	7.90817	7.06397	2.2551	1.79527
Ndufa12	8.25691	6.50823	8.59777	8.73376	8.27454	8.40402	6.84313	7.38257	8.53535	7.62358	2.22343	1.88136
Ndufa4	8.87194	6.70303	9.44632	9.01579	8.88555	9.64016	6.92253	7.78749	9.11589	8.28134	2.51124	1.78329
Ndufaf3	6.58122	4.7903	6.81857	6.50638	6.75812	6.53583	5.07138	5.68576	6.69435	5.8036	2.01195	1.85414
Ndufaf5	4.7928	2.84252	5.57973	4.83961	4.85453	5.46483	3.29944	3.81766	5.09129	4.38214	2.4177	1.63485
Ndufb5	7.71691	5.67752	8.1706	7.73003	7.71742	8.1537	5.90358	6.69721	7.87268	7.02864	2.25866	1.79507
Ndufb9	8.69311	6.00142	9.04392	8.58987	8.58987	9.129	6.40977	7.34727	8.74122	7.76938	2.62797	1.96133
Nit1	6.45933	5.20322	7.33577	7.93672	7.54087	7.52231	6.48444	5.83127	7.60446	7.00338	3.41808	1.51685
Nme2	8.73999	5.90376	9.19978	8.31595	8.11935	8.06194	6.43029	7.32188	8.54503	7.24611	2.33456	2.46043
Nqo1	3.28802	3.71086	4.69676	5.6302	5.29579	4.87132	4.17502	3.49944	5.20758	4.52317	3.2674	1.60705
Nubp2	5.73176	4.58176	6.4845	6.95081	6.80948	6.04146	5.77476	5.15676	6.74826	5.90811	3.01363	1.79024
Ost4	10.3728	7.20142	10.1306	10.0318	9.89999	10.2703	7.96187	8.78712	10.0208	9.11607	2.35169	1.87221
Pdcd5	7.49614	5.48998	8.05904	7.61138	7.74159	8.08031	6.33	6.49306	7.80401	7.20516	2.48105	1.51451
Pebp1	8.91253	6.91798	8.90216	9.41788	9.28925	9.11176	7.2629	7.91525	9.2031	8.18733	2.44163	2.02197
Pfdn5	7.53218	6.10334	8.33613	7.64205	7.61284	7.48267	6.16835	6.81776	7.86367	6.82551	2.06467	2.05361
Phpt1	8.09963	5.83628	8.58537	8.03301	8.04116	7.87898	6.03931	6.96796	8.21984	6.95915	2.38153	2.39612
Polr2d	5.99081	4.89354	6.60258	6.96473	6.32233	6.36973	4.91913	5.44217	6.62988	5.64443	2.2779	1.97993
Polr2f	6.66137	5.08432	7.04806	6.94326	6.94252	6.57552	5.06735	5.87284	6.97795	5.82144	2.15114	2.22917
Polr2g	5.82424	4.29646	7.36573	6.56141	6.54911	6.76601	4.88392	5.06035	6.82542	5.82496	3.3989	2.00063
Ppdpf	9.024	5.85942	9.56819	10.487	10.0948	10.2712	7.52674	7.44171	10.05	8.89897	6.09783	2.22072
Prdx1	6.88235	4.97902	7.138	7.31714	7.29624	7.54388	5.69908	5.93068	7.25046	6.62148	2.49627	1.54647
Prr13	7.03678	6.76573	8.68709	9.10517	8.49399	9.2147	7.11701	6.90125	8.76208	8.16585	3.63216	1.51176
Psenen	10.3522	7.21946	10.1109	10.2291	10.1515	10.6533	8.42138	8.78584	10.1638	9.53735	2.59907	1.54379
Psmb1	8.40189	5.97479	8.5479	8.5144	8.32554	8.45155	7.1195	7.18834	8.46261	7.78553	2.41877	1.59891
Psmb2	7.80793	5.94302	8.56056	8.62996	8.56831	9.06342	6.56777	6.87547	8.58628	7.8156	3.27343	1.70607
Psmb4	7.61802	6.11682	8.21411	7.74741	7.82812	7.61802	7.05152	6.86742	7.92988	7.33477	2.08848	1.51058
Psmb6	9.10661	7.04153	9.60893	9.60733	9.68974	9.31709	7.38498	8.07407	9.63534	8.35103	2.95113	2.43564
Psmc2	8.47032	5.89809	8.50637	8.68307	8.89978	8.89802	6.62978	7.18421	8.69641	7.7639	2.85245	1.90859
Rbm3	4.5692	4.45105	8.14355	7.39005	7.58011	7.82725	6.29523	4.51013	7.70457	7.06124	9.15425	1.56193
Rbm39	4.37911	4.21847	5.2811	5.69365	5.73089	4.33654	4.99909	4.29879	5.56855	4.66781	2.41121	1.86702
RGD1303130	5.50527	4.57705	7.03164	7.40686	7.42098	6.99063	6.24795	5.04116	7.28649	6.61929	4.74147	1.58799
RGD1305645	4.68941	3.1305	4.1017	5.38508	5.31367	4.67169	3.16804	3.90996	4.93349	3.91987	2.03289	2.01897
RGD1306063	7.03781	3.92585	7.06997	6.64622	6.52529	7.36524	4.70779	5.48183	6.74716	6.03651	2.40382	1.63654
RGD1309350	5.02652	3.93281	5.06768	5.73854	5.73854	5.06768	4.32559	4.47966	5.51492	4.69664	2.04948	1.76331
RGD1559639	8.44978	6.0811	9.04173	8.0864	8.03587	8.04148	6.70568	7.26544	8.388	7.37358	2.17733	2.02009
RGD1562987	5.96466	4.25449	6.99548	6.70902	6.33551	6.61927	4.77139	5.10958	6.68	5.69533	2.96993	1.97887
RGD1563903	11.0779	8.70941	11.1766	10.9912	10.844	11.178	9.06339	9.89366	11.0039	10.1207	2.15885	1.84449
RGD1563941	6.76245	4.71064	7.30529	7.15546	7.07908	7.00425	5.25099	5.73655	7.17994	6.12762	2.7196	2.07387
RGD1564552	9.03663	6.1561	9.25087	8.5024	8.28222	8.46282	5.55527	7.59636	8.6785	7.00905	2.11717	3.18094
RGD1564617	8.12894	5.35348	8.18326	7.77513	7.53469	8.2423	5.92375	6.74121	7.83102	7.08303	2.12846	1.67946
RGD1565054//RGD1564744//Rplp1//LOC100360522	4.32765	5.59911	6.57815	6.48062	6.1518	4.67021	4.57412	4.96338	6.40352	4.62216	2.71348	3.4375
RGD1565566	10.8303	8.71578	10.9592	11.0515	10.7491	10.5007	9.04188	9.77302	10.92	9.77129	2.21444	2.2171
RGD1565641	7.19582	4.35088	8.14723	7.16675	7.28249	7.91644	5.20618	5.77335	7.53216	6.56131	3.38418	1.95999
RGD1566078	3.80655	3.16021	5.23916	4.61006	4.56253	4.70167	3.53019	3.48338	4.80392	4.11593	2.4976	1.61103
Rnasek	9.05956	5.5444	8.63072	8.86146	8.57327	9.0343	6.85825	7.30198	8.68848	7.94628	2.61444	1.67273
Rpl10a	9.79172	8.0538	10.3245	9.91265	10.1451	9.59569	8.63987	8.92276	10.1274	9.11778	2.30482	2.0134
Rpl15	7.30805	5.66932	7.4817	7.49016	7.79593	7.25308	5.79944	6.48869	7.58926	6.52626	2.14441	2.08928
Rpl18a	10.0657	8.71948	10.5621	10.5195	10.4256	9.68256	8.94698	9.39258	10.5024	9.31477	2.15814	2.27772
Rpl34	11.5862	9.39534	11.9264	11.9278	11.982	11.7793	9.94523	10.4908	11.9454	10.8623	2.74086	2.11861
Rpl36	10.6221	8.77404	11.3878	11.2532	11.1894	11.1057	8.90017	9.69806	11.2768	10.0029	2.98709	2.41807
Rpl9	10.0396	8.68679	10.4939	10.3605	10.3714	9.87501	9.23873	9.36318	10.4086	9.55687	2.06395	1.80464
Rplp2	9.85713	7.95065	10.3274	10.2087	10.1637	10.0266	8.40593	8.90389	10.2333	9.21628	2.51294	2.02369
Rps15	9.3088	7.37659	9.59162	9.5179	9.24485	9.4892	7.51781	8.34269	9.45146	8.5035	2.15661	1.92914
Rps20	10.5249	8.97571	11.0135	10.5446	10.7894	10.2479	9.72435	9.7503	10.7825	9.98614	2.04516	1.73673
Rps23	10.1953	8.51234	10.4979	10.3041	10.2807	9.98381	9.24891	9.35382	10.3609	9.61636	2.00983	1.67544
Rps25	9.46483	8.05877	10.2014	9.56018	9.57349	9.53918	8.25622	8.7618	9.77836	8.8977	2.02309	1.84121
Rps26	10.7328	8.87863	10.9875	10.76	10.8666	10.5527	9.65028	9.80572	10.8714	10.1015	2.09312	1.70512
Rps27	5.14192	3.50436	6.60326	4.93013	4.98197	5.02954	4.6222	4.32314	5.50512	4.82587	2.26888	1.60131
Rps29//LOC100361385//LOC100361445//LOC100361876//LOC100363434 //LOC100364260//LOC100909419//LOC100912619	11.4979	8.84685	11.8352	11.5387	11.4812	11.4934	9.07611	10.1724	11.6183	10.2848	2.72445	2.52027
Rsrp1	6.02889	4.91703	6.27435	6.83592	6.7617	6.16955	5.66138	5.47296	6.62399	5.91547	2.22072	1.63413
S100a1	5.62349	2.67173	8.11878	7.04	7.75002	7.01148	4.02364	4.14761	7.63627	5.51756	11.2251	4.34306
Serf1	7.31697	4.58535	7.52869	7.17627	6.95334	7.86609	4.55081	5.95116	7.21943	6.20845	2.40873	2.01528
Serf2	6.92452	5.52445	7.55215	7.07513	7.11488	6.89542	5.90677	6.22448	7.24739	6.4011	2.03201	1.79788
Serpinb6	5.53885	5.17511	7.06884	6.78973	6.57071	7.01478	5.22404	5.35698	6.80976	6.11941	2.73735	1.61368
Siva1	8.52338	6.16099	8.71957	8.53565	8.55955	8.56544	6.16931	7.34218	8.60492	7.36737	2.39951	2.35798
Slc16a6	2.75365	2.62499	7.7352	7.72298	7.98479	7.17704	7.15543	2.68932	7.81432	7.16624	34.8964	1.56709
Slc25a11	7.85001	6.12775	7.91622	8.33638	8.33831	8.15421	6.80781	6.98888	8.19697	7.48101	2.31032	1.64258
Slc25a4	9.31174	7.43202	9.31174	9.46041	9.60141	9.42309	7.90375	8.37188	9.45785	8.66342	2.1228	1.73439
Slc3a2	7.96137	6.71062	8.72162	9.13743	9.18251	8.35057	8.21696	7.336	9.01385	8.28376	3.19953	1.65874
Slirp	6.62769	5.08128	7.48232	6.65044	6.64608	7.18093	5.35163	5.85449	6.92628	6.26628	2.10204	1.58008
Spcs1	8.2499	6.62838	9.21412	8.98545	8.93786	9.15783	7.06681	7.43914	9.04581	8.11232	3.04548	1.90989
Srrd	6.20449	4.53388	6.5097	6.67157	7.01989	6.7648	5.2074	5.36919	6.73372	5.9861	2.57493	1.67902
Ssr2	6.22636	4.60622	6.91755	7.1799	7.30618	6.65893	6.24636	5.41629	7.13454	6.45265	3.29038	1.60425
Stx8	7.60961	4.53388	7.82219	7.44726	7.48405	7.44726	6.01812	6.07174	7.5845	6.73269	2.85355	1.80476
Supt4h1	6.99205	5.43723	7.67323	7.29744	7.24083	7.45682	5.99316	6.21464	7.40383	6.72499	2.28025	1.60086
Tceb2	10.2896	7.59422	10.2412	10.2247	10.1415	9.83451	7.86779	8.94189	10.2025	8.85115	2.3959	2.55142
Tcta	5.08475	3.64734	6.23226	6.14755	6.24433	5.61052	4.81876	4.36604	6.20805	5.21464	3.58508	1.99088
Tf	4.15351	3.77926	4.46089	4.96112	6.61984	3.96244	4.46089	3.96638	5.34728	4.21166	2.60431	2.19713
Tfpt	5.14209	3.7232	5.65769	5.89883	5.76018	5.66846	4.60821	4.43265	5.77223	5.13834	2.53079	1.55175
Tlcd1	4.01163	3.63438	5.18276	5.62091	5.09063	4.76654	3.95929	3.82301	5.2981	4.36292	2.78002	1.91213
Tmbim4	6.13612	4.47593	7.35083	6.6066	6.6066	6.8951	5.58679	5.30602	6.85468	6.24094	2.92544	1.53022
Tmem140	3.83528	4.68354	7.55476	8.88106	8.31945	8.48018	5.63293	4.25941	8.25175	7.05656	15.9153	2.28976
Tmem176a	4.71859	2.42717	4.16989	5.65866	5.36199	5.40882	2.66363	3.57288	5.06351	4.03622	2.81012	2.03819
Tmem218	4.66935	2.38739	5.15017	5.14277	4.89048	4.73689	3.48575	3.52837	5.06114	4.11132	2.89341	1.93164
Tmem59	9.11017	6.80819	8.61687	9.59198	9.51823	9.4438	7.32699	7.95918	9.24236	8.38539	2.43375	1.81123
Trappc1	8.30819	5.19666	8.41855	8.31352	8.30112	8.79375	5.84647	6.75242	8.3444	7.32011	3.01461	2.03396
Trappc4	5.39344	3.59901	5.77608	5.73978	5.54765	5.31303	4.75713	4.49623	5.68784	5.03508	2.28407	1.57217
Tspan6	5.72006	3.27332	6.59821	6.2109	5.94156	6.47064	4.57192	4.49669	6.25022	5.52128	3.37183	1.65743
Tubb2a	6.16564	5.43722	7.8871	7.79888	7.5595	6.7609	6.02133	5.80143	7.74849	6.39111	3.85588	2.56219
Tubb3	4.07012	3.27529	6.19343	5.79685	5.70501	5.11694	3.89091	3.67271	5.89843	4.50393	4.67745	2.62898
Txn1	9.91565	7.41742	10.0456	9.96013	9.84921	9.86252	8.11048	8.66654	9.95165	8.9865	2.43701	1.95226
Txnip	7.59571	5.24369	8.4456	9.98147	9.60431	6.88194	7.06168	6.4197	9.34379	6.97181	7.58997	5.17653
Uqcr11	8.01027	5.77066	8.63481	8.34921	8.34053	8.42742	6.29364	6.89047	8.44152	7.36053	2.9303	2.11548
Uqcrh	9.76994	7.52463	9.84857	9.59553	9.55314	9.64155	7.45768	8.64729	9.66575	8.54961	2.02576	2.16765
Usmg5//LOC100360002	10.1382	7.19164	10.7643	10.2027	10.3828	10.3926	8.09582	8.66493	10.4499	9.24419	3.44615	2.30652
Uxt	9.06052	6.41177	9.19826	9.06052	9.17725	9.61694	7.38818	7.73614	9.14534	8.50256	2.6559	1.56134
Vkorc1	6.27989	3.31044	6.13596	6.6823	6.40608	6.12171	4.09746	4.79517	6.40811	5.10958	3.05876	2.45978
Vps28	7.03209	4.92745	7.03209	7.17333	7.20745	7.15981	5.72073	5.97977	7.13762	6.44027	2.23125	1.62153
Wdr83os	6.762	5.16855	7.62371	7.65022	7.48362	7.54891	5.8426	5.96528	7.58585	6.69576	3.07497	1.8533
Zfp593	5.22692	5.3173	6.19878	7.04108	7.17246	5.84326	5.67523	5.27211	6.80411	5.75924	2.89185	2.06317
